# Supplementary material for: Triptolide inhibits oxidative stress and inflammation via the microRNA-155-5p/brain-derived neurotrophic factor to reduce podocyte injury in mice with diabetic nephropathy
Source: Bioengineered. 2022 May 21;13(5):12275–88. doi: 10.1080/21655979.2022.2067293 (PMC9275869; doi:10.1080/21655979.2022.2067293)
Supplement: Supplemental Material [file KBIE_A_2067293_SM2908.zip]

Archive with 6 entries (5 files):
- supplementary/
- supplementary/1D.tif
- supplementary/4C.tif
- supplementary/4D.tif
- supplementary/5A.tif
- supplementary/ethical approvement.jpg
